# Supplementary material for: Reduced Serum Uric Acid and Albumin Levels in Patients with Migraine: A Cross-Sectional Study
Source: J Clin Med. 2026 Jun 15;15(12):4629. doi: 10.3390/jcm15124629 (PMC13302064; doi:10.3390/jcm15124629)
Supplement: Supplementary file 1 [file jcm-15-04629-s001.zip]

Archive with 1 entries (1 files):
- jcm-4283058-supplementary.pdf
